# Supplementary material for: Integrase-On-Demand: bioprospecting integrases for targeted genomic insertion of genetic cargo
Source: Nucleic Acids Res. 2026 Feb 9;54(4):gkag106. doi: 10.1093/nar/gkag106 (PMC12884075; doi:10.1093/nar/gkag106)
Supplement: gkag106_Supplemental_Files [file gkag106_supplemental_files.zip]

Archive with 3 entries (3 files):
- McClain_Lowrey_IOD_Supplemental_Revision.docx
- SupplementaryTable1.xlsx
- SupplementaryTable2.xlsx
