# Supplementary material for: Integrase-On-Demand: bioprospecting integrases for targeted genomic insertion of genetic cargo
Source: Nucleic Acids Res. 2026 Feb 9;54(4):gkag106. doi: 10.1093/nar/gkag106 (PMC12884075; doi:10.1093/nar/gkag106)
Supplement: gkag106_Supplemental_Files [file gkag106_supplemental_files.zip › SupplementaryTable1.xlsx]

## Sheet: Diversity
						Taxonomic Mode					Search Mode
GTDB domain	GTDB phylum	GTDB species	GCA	Genome size (bp)	Contigs	No. attB queries	attB candidates	attBs in tRNA genes	Occupied	Runtime (s)	No. attB queries	attB candidates	attBs in tRNA genes	Occupied	Runtime (s)
Archaea	Aenigmatarchaeota	JAGLWW01__sp020355185	020355185	843290	1	0	0	0	0	6.95	182734	1	0	4	82.63
Archaea	Altiarchaeota	IMC4__sp001742785	001742785	1390916	1	27	0	0	0	8.33	182734	0	0	8	87.91
Archaea	Asgardarchaeota	PR6__sp021513715	021513715	3368368	1	231	0	0	1	11.25	182734	1	0	32	122.74
Archaea	B1Sed10-29	WALL01__sp023129115	023129115	1263008	19	70	0	0	0	7.97	182734	1	0	17	105.03
Archaea	EX4484-52	JAHYJR01__sp019429005	019429005	1092481	15	379	0	0	3	11.01	182734	3	1	45	118.14
Archaea	Hadarchaeota	DG-33__sp004375695	009619155	1310696	20	0	0	0	0	7.38	182734	2	0	23	100.42
Archaea	Halobacteriota	Halohasta__litchfieldiae	002788215	3373673	1	470	4	2	2	42.27	182734	4	1	20	108.31
Archaea	Huberarchaeota	Huberarchaeum__crystalense	001872885	416970	26	311	0	0	0	11.07	182734	2	1	40	77.98
Archaea	Hydrothermarchaeota	Hydrothermarchaeum__profundi	002011125	2087920	22	48	0	0	0	8.05	182734	1	1	46	117.18
Archaea	Iainarchaeota	Forterrea__multitransposorum	009392915	850128	1	500	0	0	2	12.95	182734	1	0	16	115.8
Archaea	Methanobacteriota	Methanococcus__maripaludis	003052125	1759327	1	208	2	2	1	12.48	182734	3	2	27	122.26
Archaea	Methanobacteriota_B	Thermococcus__gammatolerans	000022365	2045439	1	11	1	1	0	15.95	182734	2	1	6	97.58
Archaea	Micrarchaeota	Mancarchaeum__acidiphilum	002214165	964161	1	40	0	0	0	8.39	182734	1	0	6	79.04
Archaea	Nanoarchaeota	GCA-020343435__sp020343435	020343435	655986	1	0	0	0	0	7.28	182734	1	1	6	80.45
Archaea	Nanohaloarchaeota	SW-4-43-9__sp003009795	003009795	968507	1	163	0	0	0	8.47	182734	2	0	4	91.76
Archaea	SpSt-1190	JAAOXX01__sp018220935	018220935	861093	37	0	0	0	0	6.46	182734	2	1	43	89.05
Archaea	Thermoplasmatota	Thermoplasma__acidophilum	000195915	1564907	1	289	0	0	0	12.7	182734	3	1	8	82.71
Archaea	Thermoproteota	Nitrosocosmicus__franklandus	900696045	2871903	1	6	0	0	0	8.73	182734	2	0	29	111.25
Archaea	Undinarchaeota	Undinarchaeum__sp002687935	002687935	674879	11	0	0	0	0	7.48	182734	4	3	5	75.7
Bacteria	4484-113	JAHEFU01__sp022646745	022646745	4163665	1	119	0	0	1	12.21	182734	14	9	25	130.55
Bacteria	AABM5-125-24	JABWCQ01__sp020637445	020637445	3130534	4	75	1	1	1	8.93	182734	5	3	18	118.69
Bacteria	Acidobacteriota	JAAYLR01__sp016699405	016699405	5289494	1	500	1	0	2	33.44	182734	12	4	37	217.34
Bacteria	Actinomycetota	Streptomyces__yunnanensis	016917755	9980755	1	500	14	8	6	38.58	182734	42	17	64	620.82
Bacteria	Aerophobota	JAGHCO01__sp021160405__X1	000404365	368051	32	0	0	0	0	6.37	182734	5	3	6	80.03
Bacteria	Aquificota	Hydrogenobaculum__sp000213785	000213785	1552776	1	55	0	0	0	12.12	182734	7	3	18	111.25
Bacteria	Armatimonadota	JALHNM01__sp019454125	019454125	2685503	1	144	2	2	0	18.78	182734	15	4	16	127.76
Bacteria	Atribacterota	Atribacter__laminatus	015775515	3139991	1	418	1	0	0	13.1	182734	8	6	21	131.15
Bacteria	Auribacterota	JACKPL01__sp024233545	024233545	2471892	26	183	0	0	0	11.62	182734	7	4	45	124.97
Bacteria	Bacillota	Streptococcus_pneumoniae	001457635	2110969	1	500	44	3	16	56.34	182734	95	3	20	282.88
Bacteria	Bacillota_A	Caproicibacterium__sp902809935	902809935	2365056	1	500	0	0	0	27.84	182734	11	4	14	149.34
Bacteria	Bacillota_B	Desulfitobacterium__hafniense	000010045	5727535	1	306	8	4	1	24.12	182734	14	7	19	129.53
Bacteria	Bacillota_C	Acidaminococcus__intestini	000411395	2287857	1	99	6	1	2	10.14	182734	21	9	16	149.12
Bacteria	Bacillota_D	Natranaerofaba__carboxydovora	022539405	3305542	1	308	0	0	0	19.93	182734	5	3	27	127.48
Bacteria	Bacillota_E	R501__sp902809825	902809825	2602467	1	500	2	1	0	18.14	182734	11	5	17	183.47
Bacteria	Bacillota_F	Halothermothrix__orenii	000020485	2578147	1	1	0	0	1	8.29	182734	8	4	28	129.86
Bacteria	Bacillota_G	Limnochorda__pilosa	001544015	3817037	1	500	0	0	0	14.09	182734	6	4	33	150.31
Bacteria	Bacillota_H	GCA-014931565__sp014931565	014931565	3879629	1	500	1	0	1	13.05	182734	7	4	42	149.58
Bacteria	Bacteroidota	Fulvivirga__lutea	017068455	4189718	1	70	0	0	0	10.19	182734	9	7	21	110.45
Bacteria	Bdellovibrionota	Halobacteriovorax_A__vibrionivorans	003612895	3192626	1	49	0	0	0	10.72	182734	5	1	21	120.02
Bacteria	Bipolaricaulota	Bipolaricaulis__anaerobius	900465355	1340893	1	500	0	0	1	16.66	182734	6	3	12	115.55
Bacteria	BMS3Abin14	G020352595__sp020352595	020352595	2186599	1	59	0	0	0	13.89	182734	8	1	10	111.42
Bacteria	CAIJMQ01	CAIJMQ01__sp018812925	018812925	1488808	14	324	0	0	0	9.68	182734	7	6	22	117.11
Bacteria	Caldisericota	Caldisericum__exile	000284335	1558104	1	198	0	0	0	10.13	182734	7	5	14	101.93
Bacteria	Calditrichota	RQOF01__sp020350205	020350205	4113906	1	1	0	0	0	9.07	182734	6	4	30	126.45
Bacteria	Calescibacterota	Calescibacterium__sp002898315	002898315	1899454	22	0	0	0	0	8.13	182734	6	5	66	117.72
Bacteria	Campylobacterota	Campylobacter_D__jejuni	001507205	1637208	1	500	27	6	5	19.91	182734	39	11	28	154.24
Bacteria	CG03	CG03__sp013791745	018901505	1939027	27	24	0	0	0	9.03	182734	4	2	43	109.7
Bacteria	CG2-30-53-67	JAADIO01__sp013151235	013151235	2653757	73	500	1	1	0	13.38	182734	6	2	116	143.11
Bacteria	CG2-30-70-394	CG2-30-70-394__sp001873295	002770915	2764542	149	500	1	0	1	20	182734	11	3	133	203.27
Bacteria	Chlamydiota	Chlamydia__trachomatis	000220105	1038314	1	182	0	0	0	12.92	182734	5	3	7	82.93
Bacteria	Chloroflexota	Dehalococcoides__mccartyi	000011905	1469721	1	325	3	3	1	10.31	182734	9	6	10	94.8
Bacteria	CLD3	JABWCP01__sp013360215	013360215	3766478	56	20	0	0	0	9.3	182734	11	7	124	140.33
Bacteria	Cloacimonadota	Cloacimonas__acidaminovorans	000146065	2246821	1	106	0	0	0	11.46	182734	12	7	12	126.44
Bacteria	Coprothermobacterota	Coprothermobacter__proteolyticus	000020945	1424913	1	2	1	0	0	8.93	182734	9	4	2	94.03
Bacteria	CSP1-3	HRBIN32__sp025060455__X1	011053555	2474081	14	500	1	0	1	38.73	182734	12	2	68	147.46
Bacteria	CSSED10-310	JAFGEQ01__sp016931515	016931515	2604272	24	20	0	0	0	8.84	182734	6	3	36	122.92
Bacteria	Cyanobacteriota	Atelocyanobacterium__thalassa_A	020885515	1510257	1	500	0	0	0	17.09	182734	9	2	16	101.43
Bacteria	Deferribacterota	Flexistipes__sinusarabici	000218625	2526591	1	29	0	0	3	8.51	182734	11	5	20	123.51
Bacteria	Deinococcota	G020354625__sp020354625	020354625	4339659	1	500	0	0	0	11.13	182734	10	6	17	127.2
Bacteria	Delongbacteria	JACKCN01__sp020634015	020634015	3933784	17	500	0	0	1	23.22	182734	11	5	60	148.7
Bacteria	Dependentiae	AaIE-18__sp016699045	016699045	1469267	1	0	0	0	0	7.08	182734	7	1	13	101.17
Bacteria	Desantisbacteria	UBA1551__sp001871075__X1	011389435	1980471	88	0	0	0	0	7.49	182734	5	2	89	113.49
Bacteria	Desulfobacterota	BM004__sp020346205	020346205	1762565	1	0	0	0	0	8.09	182734	11	6	8	92.19
Bacteria	Desulfobacterota_B	JAHBUY01__sp019637795	019637795	6234139	12	500	0	0	6	29.44	182734	16	5	83	199.61
Bacteria	Desulfobacterota_C	Deferrisoma__camini	000526155	4236552	1	500	1	1	3	25.86	182734	21	7	29	193.96
Bacteria	Desulfobacterota_D	GCA-014075295__sp014075295	011087995	980631	1	0	0	0	0	6.93	182734	8	5	3	102.73
Bacteria	Desulfobacterota_E	CSP1-8__sp020346465	020346465	2352584	1	63	0	0	0	15.45	182734	12	0	13	122.91
Bacteria	Desulfobacterota_F	Geobacter__sulfurreducens	019904315	3876396	1	500	2	1	3	18.37	182734	10	3	24	175.68
Bacteria	Desulfobacterota_G	Syntrophorhabdus__aromaticivorans	000512235	3759485	3	78	0	0	3	9.96	182734	6	4	21	121.54
Bacteria	Dictyoglomota	Dictyoglomus__thermophilum	000020965	1959988	1	180	0	0	0	11.1	182734	4	3	27	111.58
Bacteria	Dormibacterota	UBA10449__sp001917815__X1	001918245	487393	21	80	0	0	0	9.38	182734	1	0	5	78.51
Bacteria	DRYD01	DRYD01__sp025059235	025059235	1406608	30	500	0	0	0	10.92	182734	7	5	19	97.03
Bacteria	DTU030	DUMP01__sp012839755	019668485	2916468	1	500	0	0	0	21.71	182734	14	7	14	125.82
Bacteria	DUMJ01	DUMJ01__sp012839925	012839925	2096858	84	213	0	0	0	9.5	182734	4	2	86	98.56
Bacteria	Edwardsbacteria	UBA2226__sp001777915	001777935	2762061	8	229	0	0	0	18.83	182734	13	6	29	148.37
Bacteria	Eisenbacteria	G020349905__sp020349905	020349905	2724192	1	11	0	0	0	9.26	182734	11	7	14	113.49
Bacteria	Elusimicrobiota	Endomicrobium__proavitum	001027545	1588980	1	21	0	0	0	9.68	182734	9	4	13	102.71
Bacteria	Eremiobacterota	Cybelea__sp019240525	019240525	2844076	5	81	0	0	0	10.93	182734	9	4	20	110.01
Bacteria	FCPU426	Bog-1183__sp003136635	003136635	3074033	61	161	0	0	1	14.99	182734	7	3	115	124.32
Bacteria	FEN-1099	JACKCT01__sp020633895	020633915	2684210	38	132	0	0	3	16.15	182734	4	2	138	118.48
Bacteria	Fermentibacterota	UBA6080__sp002436025	002436025	2860252	18	0	0	0	0	7.55	182734	9	5	57	124.04
Bacteria	Fibrobacterota	UBA5070__sp016699655	016699655	5909906	1	500	1	0	2	14.17	182734	6	4	26	154.98
Bacteria	Firestonebacteria	CAIYPD01__sp903891415	903891415	2530737	86	3	1	1	0	9.32	182734	1	0	139	118.67
Bacteria	Fusobacteriota	Fusobacterium__animalis	019552125	2522128	1	214	11	4	1	26.88	182734	15	7	52	163.28
Bacteria	Gemmatimonadota	G020350785__sp020350785	020350785	4145679	1	500	0	0	1	15.35	182734	7	4	20	123.39
Bacteria	Goldbacteria	PGYV01__sp002839855	002839855	2898434	18	500	0	0	0	12.39	182734	10	5	64	116.51
Bacteria	Hydrogenedentota	WGMK01__sp016125095	016125095	5569248	44	500	0	0	9	13.32	182734	8	4	218	159.34
Bacteria	JAAXHH01	JAAXHH01__sp022821085	022821085	3801420	7	500	1	0	2	14.55	182734	9	6	33	144.57
Bacteria	JAAXVQ01	JAIORK01__sp021108215	021108215	3604787	67	462	0	0	0	19.47	182734	8	4	141	137.52
Bacteria	JABDJQ01	JAFGGD01__sp016930695	016930695	3829226	60	335	0	0	3	23.7	182734	5	3	197	168.93
Bacteria	JAMCPX01	JAJYLM01__sp021787655	021839265	1936438	14	62	0	0	0	12.5	182734	6	0	34	108.04
Bacteria	JdFR-76	BMS3Abin05__sp002898015	913009305	3810466	86	500	0	0	2	12.95	182734	4	2	216	161.58
Bacteria	Krumholzibacteriota	G020350885__sp020350885	020350885	4177611	1	85	0	0	0	9.47	182734	9	2	18	136.05
Bacteria	KSB1	JACKDE01__sp020633675	020633675	5421557	8	500	1	0	0	11.44	182734	12	3	31	142.61
Bacteria	Margulisbacteria	XYB2-FULL-45-9__sp001771575	001771625	1668698	1	384	0	0	0	14.68	182734	10	2	10	110.8
Bacteria	Marinisomatota	G020354025__sp020346745	020346745	3150876	1	500	0	0	0	9.92	182734	6	6	10	119.48
Bacteria	Methylomirabilota	Methylomirabilis__oxyfera	000091165	2752855	1	322	1	1	0	14.02	182734	7	2	15	121.05
Bacteria	Moduliflexota	Moduliflexus__flocculans	000739515	7147165	8	500	1	0	0	10.62	182734	6	2	34	151.21
Bacteria	Myxococcota	Minicystis__rosea	001931535	16040667	1	500	0	0	3	26.02	182734	17	12	89	233.89
Bacteria	Myxococcota_A	G020347605__sp020347605	020347605	3716786	1	500	1	0	1	22.24	182734	12	3	36	139.18
Bacteria	Nitrospinota	Nitrohelix__vancouverensis	015698305	3351443	1	500	0	0	3	11.59	182734	12	6	18	125.9
Bacteria	Nitrospirota	Nitrospira_E__moscoviensis	001273775	4589486	1	500	5	5	1	23.9	182734	15	8	21	138.5
Bacteria	Nitrospirota_A	Leptospirillum_A__rubarum	001186405	2709325	1	61	11	11	4	10.63	182734	17	14	17	147.91
Bacteria	NPL-UPA2	NPL-UPA2__sp003574845	003574845	1008681	24	26	0	0	0	10.36	182734	6	4	14	87.91
Bacteria	OLB16	OLB16__sp001567115	015075265	4640670	3	133	0	0	1	15.68	182734	9	5	20	144.2
Bacteria	Omnitrophota	Velamenicoccus__archaeovorus	004102945	1998879	1	500	1	0	0	19.28	182734	9	4	8	102.58
Bacteria	Patescibacteria	UBA12465__sp016432645	016432645	989238	1	500	1	1	0	11.74	182734	5	3	13	93.36
Bacteria	Planctomycetota	Pb10988__sp009664345	009664345	6732599	1	500	1	1	3	10.11	182734	4	2	19	142.61
Bacteria	Pseudomonadota	Bradyrhizobium__sp015291665	024758445	8103283	1	500	38	27	5	41.43	182734	60	29	51	522.84
Bacteria	QNDG01	JAFGRY01__sp016934955	016934955	4454378	52	91	0	0	0	9.19	182734	8	3	157	141.46
Bacteria	Ratteibacteria	DTJG01__sp023818965	023818965	1399721	12	152	0	0	0	10.93	182734	4	1	29	106.31
Bacteria	RBG-13-61-14	RBG-13-61-14__sp001797815	001797815	4737178	132	500	1	1	0	22.03	182734	7	1	248	175.74
Bacteria	RBG-13-66-14	WVWN01__sp020356085	020356085	2374315	1	288	0	0	0	22.23	182734	12	3	11	123.7
Bacteria	Riflebacteria	Rifleibacterium__amylolyticum	009917695	5458725	35	66	0	0	1	10.22	182734	7	6	85	129.75
Bacteria	SAR324	Arctic96AD-7__sp905182865	905182865	3267021	5	500	2	0	0	12.04	182734	13	4	27	123.41
Bacteria	Schekmanbacteria	JACRJM01__sp016219965	016219965	3619800	18	50	0	0	0	8.73	182734	3	1	51	125.72
Bacteria	Spirochaetota	Treponema_B__denticola	000340705	2857527	1	500	4	3	1	15.33	182734	15	9	27	117.25
Bacteria	Sumerlaeota	Sumerlaea__chitinivorans	003290465	3330219	1	0	0	0	0	8.15	182734	11	5	14	129.18
Bacteria	Synergistota	Cloacibacillus__evryensis	000585335	3488465	1	500	5	3	6	14.46	182734	17	6	18	130.5
Bacteria	SZUA-182	JAJRUS01__sp024277675	024277675	2712369	139	492	0	0	0	9.98	182734	2	2	151	119.15
Bacteria	SZUA-79	Acididesulfobacter__guangdongensis	004195045	2244839	5	500	0	0	1	17.1	182734	14	7	43	166.07
Bacteria	TA06	SM1-40__sp001303705	001302835	2323841	121	63	0	0	0	7.97	182734	3	3	85	119.97
Bacteria	Tectomicrobia	SXND01__sp005777235	945893115	3278621	125	500	0	0	2	9.67	182734	4	3	120	117.72
Bacteria	Thermodesulfobiota	Thermodesulfobium__acidiphilum	003057965	1796979	1	202	0	0	0	10.42	182734	10	4	20	129.21
Bacteria	Thermosulfidibacterota	Thermosulfidibacter__takaii	001547735	1816671	1	40	0	0	1	8.67	182734	8	4	7	105.5
Bacteria	Thermotogota	Thermotoga__maritima	000978535	1859583	1	500	0	0	0	12.17	182734	10	4	8	99.84
Bacteria	UBA10199	GCA-016699445__sp016699445	016699445	2780885	1	9	0	0	2	8.54	182734	9	6	15	113.04
Bacteria	UBA3054	UBA3054__sp017557885	017557885	2269068	13	500	1	1	1	22.37	182734	15	6	36	134.76
Bacteria	UBA6262	Fen-1174__sp003153935	003153935	1769019	36	22	0	0	0	9.06	182734	2	2	46	107.07
Bacteria	UBA6266	UBA6266__sp023228325	023228325	2286510	39	50	0	0	1	9.43	182734	8	5	20	142.16
Bacteria	UBA8248	Bin107__sp022828125	022828125	3967823	32	500	1	1	1	11.59	182734	12	5	120	170.2
Bacteria	UBA9089	JAHJRX01__sp018830565	018818825	1952654	80	207	0	0	0	12.7	182734	1	1	133	113.93
Bacteria	UBP14	UBA6098__sp002428525	002428525	2534796	35	114	0	0	0	8.44	182734	6	3	88	129.75
Bacteria	UBP15	UBA6099__sp002435745	002435745	2590492	62	170	1	1	0	11.06	182734	4	1	79	113.5
Bacteria	UBP17	GCA-2402105__sp023954715	023954715	4638379	38	39	0	0	0	8.47	182734	6	4	159	126.28
Bacteria	UBP18	UBA7526__sp002478245	002478245	1174104	90	0	0	0	0	7.03	182734	4	1	20	87.27
Bacteria	UBP6	UBA1177__sp902774115	902774115	2544559	15	92	1	0	0	11.27	182734	8	2	31	130.13
Bacteria	UBP7	UBA6624__sp002716355	002716355	1280514	16	500	0	0	1	9.48	182734	8	4	45	108.98
Bacteria	Verrucomicrobiota	Akkermansia__muciniphila_B	018846995	3202594	1	224	18	18	4	15.06	182734	25	21	20	150.78
Bacteria	Wallbacteria	UBA9980__sp002069765	022703765	5042914	209	17	0	0	1	9.55	182734	1	1	334	148.76
Bacteria	WOR-3	SM23-42__sp020353055	020353055	2721997	1	250	0	0	0	11.03	182734	3	0	11	99.51
Bacteria	Zixibacteria	JAFGAL01__sp020343475	020343475	2882114	1	234	1	1	0	9.95	182734	4	2	14	122.81

## Sheet: Health
				Taxonomic					Search
GTDB species	GCA	Genome length (bp)	No. contigs	No. attBs	attB candidates	attBs in tRNA genes	Occupied	Runtime (s)	No. attBs	attB candidates	attBs in tRNA genes	Occupied	Runtime (s)
Acidithiobacillus_ferrooxidans	000021485	2982398	1	293	24	18	2	39.32	182734	29	15	18	270.51
Acinetobacter_baumannii	009759685	4040269	2	500	34	10	7	58.37	182734	49	17	33	257.92
Bacillus_coagulans_DSM2314	006716385	3674010	1	482	4	2	0	48.92	182734	15	9	25	153.84
Bacillus_coagulans_MA-13	004359975	2979001	116	500	3	2	0	46.89	182734	6	3	177	148.31
Bacillus_licheniformis_DSM13	000011645	4222598	1	500	24	9	2	39.6	182734	33	13	21	163.61
Bacillus_subtilis	000009045	4215607	1	500	17	2	2	38.62	182734	27	8	22	151.76
Bacteroides_fragilis	000025985	5241702	2	500	38	12	9	64.08	182734	58	24	26	294.56
Clostridioides_difficile_DSM28196	003482035	4257933	1	500	29	0	25	74.44	182734	48	5	61	217.44
Clostridium_acetobutylicum_ATCC824	000008765	4132882	2	500	0	0	1	34.19	182734	11	3	44	152.78
Clostridium_ljungdahlii_DSM13528	000143685	4630066	1	214	1	0	4	30.42	182734	6	3	52	154.12
Clostridium_tyrobutyricum_ATCC25755	000359585	3010772	76	286	8	3	3	36.23	182734	6	3	296	139.31
Corynebacterium_diphtheriae	001457455	2463667	1	203	16	7	1	33.26	182734	29	13	8	120.31
Corynebacterium_glutamicum_ATCC13032	000011325	3309402	1	152	10	7	2	34.13	182734	22	11	15	115.48
Cupriavidus_necator_H16	004798725	7507244	3	500	27	17	5	61.89	182734	47	16	59	779.98
Enterococcus_faecalis	000392875	2881403	3	500	38	5	9	53.55	182734	42	6	28	172.22
Escherichia_coli	003697165	5097770	2	500	44	8	7	69.06	182734	157	26	27	3825.99
Francisella_tularensis	000008985	1892776	1	500	3	2	0	32.51	182734	18	8	19	139.32
Haloferax_volcanii	000025685	4012905	5	500	10	5	8	64.14	182734	12	8	38	129.66
Helicobacter_pylori	900478295	1701949	1	500	22	1	0	37.57	182734	33	5	8	107.89
Klebsiella_pneumoniae	000742135	5545789	5	500	37	9	9	69.01	182734	100	28	36	2585.67
Leptospirillum_ferriphilum	000755505	2405900	18	67	12	12	2	23.99	182734	18	13	52	131.56
Listeria_monocytogenes	900187225	2900472	1	500	38	7	0	45.45	182734	50	9	19	149.07
Methylobacterium_aquaticum	001043915	7518394	512	500	7	7	2	49.33	182734	2	2	364	312.2
Methylorubrum_extorquens	900234795	5786956	1	500	23	20	5	63.07	182734	39	20	43	324.83
Mycobacterium_tuberculosis	000195955	4411533	1	500	24	16	4	44.12	182734	31	17	35	242.92
Neisseria_gonorrhoeae	003315235	2169591	72	500	15	10	8	43.93	182734	18	9	85	178.68
Novosphingobium_aromaticivorans_DSM12444	000013325	4233317	3	500	10	8	3	43.15	182734	31	19	35	294.17
Pseudomonas_aeruginosa	001457615	6316980	1	500	46	15	5	73.67	182734	91	24	41	1286.36
Pseudomonas_fluorescens_SBW25	000009225	6722540	1	500	29	16	8	59.5	182734	59	23	39	806.04
Pseudomonas_putida_KT2440	000007565	6181874	1	500	34	14	9	62.31	182734	62	20	33	636.08
Pseudomonas_putida_S12	000495455	6382436	2	500	37	15	6	69.06	182734	67	18	35	701.14
Rhodobacter_sphaeroides_ATCC17023-2.4.1	000012905	4602984	7	500	9	6	10	51.43	182734	33	18	40	256.18
Salmonella_enterica	000006945	4951385	2	500	36	10	7	71.15	182734	139	24	24	4556.94
Staphylococcus_aureus	001027105	2782564	2	500	25	2	4	50.62	182734	33	3	30	142.77
Streptococcus_pneumoniae	001457635	2110969	1	500	44	3	16	56.34	182734	94	5	21	288.67
Streptomyces_griseus_ATCC13273	003610995	7328672	1	500	32	17	5	72.38	182734	60	20	54	602.05
Streptomyces_venezualae	008639165	8326299	1	500	22	11	12	62.7	182734	61	23	55	567.01
Sulfololobus_acidocaldarius	000012285	2225960	1	33	0	0	0	24.15	182734	1	0	13	82.34
Synechococcus_elongatus	000817325	2744629	3	72	1	1	0	27.36	182734	14	10	7	96.73
Vibrio_cholerae	000621645	4024579	62	500	26	9	3	43.43	182734	33	11	80	174.98
Zymomonas_mobilis_ZM4	003054575	2227818	5	111	0	0	0	25.09	182734	14	10	13	194.24
