# Supplementary material for: Integrase-On-Demand: bioprospecting integrases for targeted genomic insertion of genetic cargo
Source: Nucleic Acids Res. 2026 Feb 9;54(4):gkag106. doi: 10.1093/nar/gkag106 (PMC12884075; doi:10.1093/nar/gkag106)
Supplement: gkag106_Supplemental_Files [file gkag106_supplemental_files.zip › SupplementaryTable2.xlsx]

## Sheet: P. putida S12
query_contig	strand	query_coord	query_attB	integrase	isleID	ref_scaffold/coords	source	score	isle_type	ints,isleIDs
CP009974.1	plus	4202755-4202829	AGACACACTGGATTTAGGTTCCAGCGGCGCAAGCTGTAAGAGTTCGAGTCTCTTCGTCCGCACCATGCTTCTGTA	Y-P2Arm_03960	001320655.39.L	BCBK01000084.1/2994-1+BCBK01000083.1/104792-68316	TIGER	29.151	Phage1	Y-P2Arm_03960,001320655.39.L;Y-P2Arm_03322,017875105.41.L;Y-P2Arm_03765,017875115.41.L;Y-P2Arm_03983,017875165.41.L;Y-P2Arm_02455,000007565.40.L;Y-P2Arm_03205,001077495.40.L;Y-P2Arm_00678,001183585.40.L;Y-P2Arm_03130,002554535.41.L;Y-P2Arm_04103,003204195.40.L;Y-P2Arm_05019,011750655.40.L;Y-P2Arm_05077,011750675.40.L;Y-P2Arm_02402,019355435.40.L;Y-P2Arm_02407,024662275.40.L;Y-P2Arm_02402,02466229…
CP009974.1	minus	4863-4829	AGGAGTCAACGTGGAGTTTCTTGCCGAATACGCAA	Y-Tn916Arm_01138	900187555.6.sohB	FYDW01000005.1/174620-168219	TIGER	24.099	Phage2	Y-Tn916Arm_01138,900187555.6.sohB;Y-Tn916Arm_03590,014217705.7.sohB;Y-Tn916Arm_03513,002943995.6.sohB;Y-Tn916Arm_00253,023896995.6.sohB;Y-Tn916Arm_03297,020251485.6.sohB;Y-Tn916Arm_02814,002810225.7.sohB;Y-Tn916Arm_02000,002891885.7.sohB;Y-Tn916Arm_01637,004614175.6.sohB;Y-Tn916Arm_03048,022097175.6.sohB;Y-Tn916Arm_04086,014062095.7.sohB;Y-Tn916Arm_05132,929618335.6.sohB;Y-Tn916Arm_05220,00132052…
CP009974.1	minus	4015655-4015617	AATCCGCACCCCGATGAATGCCGTCATCGGCATGCTCGA	S-Int_01475	001312165.12.bvgS	BBDB01000027.1/13048-761	TIGER	23.884	other
CP009974.1	minus	4091592-4091553	CTTCAGCGTTGCCCCCATGATGGACTGGACCGACAGGCAT	Y-P2Arm_03735	003671955.52.dusC	CP022561.1/4044796-4096450	TIGER	22.9	Phage1	Y-P2Arm_02969,001753955.43.dus;Y-P2Arm_00995,007678615.50.dus;Y-P2Arm_05115,002165665.14.dusC;Y-P2Arm_03506,002165695.14.dusC;Y-P2Arm_01401,002810225.43.dus;Y-P2Arm_01957,002901725.50.dusC;Y-P2Arm_05121,017350855.50.dusC;Y-P2Arm_00211,900095365.50.dusC;Y-P2Arm_03735,003671955.52.dusC;Y-P2Arm_02194,002453565.43.dus;Y-P2Arm_05727,021282465.41.dus;Y-P2Arm_03507,014726755.54.dus;Y-P2Arm_01453,9439143…
CP009974.1	plus	3741708-3741759	AATCGTATCAAGGGTTCAAATCCCTTCTTCACCGCCACATTCTACGAAGAGC	Y-BPP1Arm_01300	000764405.50.S	JOJY01000001.1/1286654-1336311	Islander,TIGER	22.305	Phage1
CP009974.1	plus	813670-813704	TCAATGCCAGGTTCTGGGCCAACCCTGAAAACTTC	Y-Tn916Arm_03719	021283195.6.HYP	JAJSRH010000033.1/34795-28475	TIGER	20.518	Phage2	Y-Tn916Arm_03719,021283195.6.HYP;Y-Tn916Arm_05515,022354785.6.HYP;Y-Tn916Arm_04537,024520535.6.HYP.2;Y-Tn916Arm_02896,024520615.6.HYP.2;Y-Tn916Arm_02499,024520625.6.HYP.2;Y-Tn916Arm_04845,001630725.6.HYP;Y-Tn916Arm_03643,014268805.6.HYP;Y-Tn916Arm_03798,009746725.7.HYP;Y-Tn916Arm_01095,009933855.7.HYP;Y-Tn916Arm_04454,002906715.7.HYP
CP009974.1	plus	845618-845652	TTTCAAGAACCGGACCTGGTGTCCGGTTTTTTTAT	Y-SXTArm_01088	002953115.12.bfd|bfr	CP026332.1/1228357-1216200	TIGER	19.516	other	Y-SXTArm_01088,002953115.12.bfd|bfr;Y-SXTArm_02712,004153435.12.HYP
CP009974.1	minus	3332631-3332593	ATGAAATCGACGAGTTCTACAGCAACTACAAGGTCAGCC	Y-Tn916Arm_03030	019219145.7.nadB	JAHUWI010000003.1/14545-21112	TIGER	18.147	other	Y-Tn916Arm_03030,019219145.7.nadB;Y-Tn916Arm_02723,001753955.6.nadB;Y-Tn916Arm_04694,018390395.6.nadB;Y-Tn916Arm_03328,001644955.6.nadB;Y-Tn916Arm_03061,002864775.7.nadB;Y-Tn916Arm_01769,002864795.7.nadB;Y-Tn916Arm_01125,002864885.7.nadB;Y-Tn916Arm_01978,002864905.7.nadB;Y-Tn916Arm_01814,005223245.7.nadB;Y-Tn916Arm_02957,005223295.6.nadB;Y-Tn916Arm_02261,005223305.6.nadB;Y-Tn916Arm_01018,00288353…
CP009974.1	plus	5288587-5288624	TTGATCTCCACCGCTAACATCACCATGCAGTTCGGCTC	Y-BPP1Arm_00929	016845885.57.yheS	CP069317.1/948766-1006083	TIGER	16.54	Phage1
CP009974.1	plus	1637681-1637745	GAGCAGAGGACTCATAATCCTTTGGTCCACGGTTCGAGTCCGTGTGGGCCCACCAGATACGACAA	Y-SXTArm_06036	021282465.12.M	JAJSRF010000008.1/77721-65525	Islander,TIGER	15.765	Phage2	Y-SXTArm_06036,021282465.12.M;Y-SXTArm_05855,021283075.12.M;Y-SXTArm_02984,021283435.12.M;Y-SXTArm_05512,021283515.12.M;Y-SXTArm_04793,021283545.12.M;Y-SXTArm_05946,021284725.12.M;Y-SXTArm_00266,000226035.12.J;Y-P2Arm_06769,001312145.5.M;Y-P2Arm_03513,023896995.32.M;Y-P2Arm_04366,016624805.31.J;Y-P2Arm_00549,001319995.32.J;Y-P2Arm_02215,001320165.32.J;Y-SXTArm_03510,900187465.12.J;Y-SXTArm_04216,…
CP009974.1	plus	1859950-1860016	GAGTACTGCCCTCCGAAGGCAGGGGTCGTGGGTTCGAATCCCGCCGAGTGCGCCATATCAAGAAAGC	Y-P2Arm_00208	014217705.9.R	CP046872.1/251211-241839	Islander,TIGER	14.615	Phage2	Y-P2Arm_00208,014217705.9.R;Y-P2Arm_05397,001941965.11.R;Y-P2Arm_00236,008605605.16.R;Y-P2Arm_01893,016337345.16.R;Y-P2Arm_00140,003205205.15.R
CP009974.1	minus	524540-524477	TTGGATAGAGCATCCCCCTCCTAAGGGGAAGGTTGCAGGTTCAATTCCTGCCTGGGACGCCATT	Y-SXTArm_02325	016008995.9.R	JADUCG010000015.1/29175-38513	Islander,TIGER	14.21	other	Y-Tn916Arm_02897,014192825.41.gabP|phnN;Y-Tn916Arm_03969,001886975.22.gabP|phnN;Y-SXTArm_02325,016008995.9.R
CP009974.1	minus	3496657-3496620	GAAATCAACCAGTTCTACAGCAACTACCACTCCAGCCG	Y-Tn916Arm_05199	013386405.7.nadB	JACARV010000075.1/48544-55191	TIGER	13.718	other
CP009974.1	minus	364171-364080	TTACCCGTTAACCTGGTCAGGCCCGGAAGGGAGCAGCCATAGCGGGAACATCGAGTGCCGGGGTGTGGCTGGTGGGGCCGCCTCCATTTCTG	Y-Tn916Arm_05122	021283545.11.Archaea_SRP	JAJSRM010000045.1/4558-1+JAJSRM010000069.1/22326-15821	TIGER	13.066	other	Y-Tn916Arm_05122,021283545.11.Archaea_SRP;Y-Tn916Arm_00266,002884155.3.Archaea_SRP;Y-Tn916Arm_00094,002884175.3.Archaea_SRP;Y-Tn916Arm_00416,017349655.3.Archaea_SRP;Y-Tn916Arm_04113,009012945.5.Bacteria_large_SRP
CP009974.1	minus	2306556-2306510	CACAGGCGTAAAAAAGCCCGCAGCGACGGCGGGCTTTTTTGCGATCA	Y-SXTArm_04117	001753955.5.yigB|HYP	BCBP01000050.1/23473-18452	TIGER	13.004	ICE1
CP009974.1	minus	3663-3595	GGTTATGCTCCGGATTGCAAATCCGTCTACGCCGGTTCGATTCCGACCTCGGCCTCCACCATTCGAAAG	Y-P2Arm_02846	003936165.25.C	RHRX01000032.1/11092-1+RHRX01000011.1/134460-120897	TIGER	12.528	other	Y-P2Arm_01334,000281215.51.C;Y-P2Arm_01292,017582485.63.C;Y-P2Arm_03525,001886975.53.C;Y-P2Arm_03709,021283105.53.C;Y-P2Arm_04093,007279645.54.C;Y-P2Arm_03595,900291005.52.C;Y-P2Arm_03587,900291035.52.C;Y-P2Arm_02306,943914345.9.C;Y-P2Arm_01174,001282125.62.C;Y-P2Arm_01926,001767335.62.C;Y-P2Arm_03346,024125675.62.C;Y-P2Arm_00712,022354785.45.C;Y-P2Arm_03793,001636055.38.C;Y-P2Arm_02846,003936165…
CP009974.1	minus	4037268-4037235	GTTCGAATCCTGTCTCTCCGACCAAATCCTTGTC	Y-SXTArm_05164	002165665.9.P	NHBC01000017.1/401597-410151	Islander,TIGER	11.862	other
CP009974.1	plus	1261821-1261849	CTTCCGCTTCAACGTCTAAGCGGTAGCCT	Y-SXTArm_03220	004614155.26.ychF	SPUU01000036.1/47681-53714+SPUU01000035.1/55064-35118	TIGER	10.814	other	Y-SXTArm_03220,004614155.26.ychF;Y-SXTArm_05322,013522605.36.ychF;Y-SXTArm_03002,000190455.53.ychF;Y-SXTArm_00619,001320435.40.ychF;Y-SXTArm_00722,001753875.53.ychF;Y-SXTArm_02933,001753895.52.ychF;Y-SXTArm_00530,001753935.53.ychF;Y-SXTArm_00434,004350515.53.ychF;Y-SXTArm_03463,014062185.53.ychF;Y-SXTArm_05224,021538695.53.ychF;Y-SXTArm_04746,024385385.25.ychF;Y-SXTArm_03135,001320745.26.ychF;Y-S…
CP009974.1	minus	56722-56652	GTTTAAGGCAACGGTCTTGAAAACCGTCGATGGGCAACTATCCTAGAGTTCGAATCTCTACGCTTCCGCCA	Y-P2Arm_03837	903684265.4.S	CAHPQU010000018.1/102094-104191+CAHPQU010000057.1/1-1469	TIGER	10.796	other	Y-SXTArm_02420,001320745.27.HYP|yccA;Y-Tn916Arm_00885,004343215.25.nicS|yccA;Y-Tn916Arm_00878,004343455.19.nicS|yccA;Y-Tn916Arm_01097,004346335.25.nicS|yccA;Y-Tn916Arm_00312,015680825.94.nicS|yccA;Y-Tn916Arm_00060,002883975.56.HYP|yccA;Y-Tn916Arm_04706,002883995.56.HYP|yccA;Y-Tn916Arm_00572,002884015.56.HYP|yccA;Y-Tn916Arm_01536,002884365.56.HYP|yccA;Y-Tn916Arm_01687,002884395.56.HYP|yccA;Y-Tn916…
CP009974.1	minus	706350-706310	GCCAGTCGCGGGTTTTTTCGTTAGAATCACTGCCCTTTTTT	S-Int_04377	002906815.7.tol-pal_system_protein_YbgF|queE	MING01000083.1/1634708-1627560	TIGER	10.786	other
CP009974.1	minus	2984352-2984303	AGTACTGGCGGACGGGGGTTCAAATCCCCCCGGCTCCACCAAATGATCAA	Y-BPP1Arm_04851	000271965.40.Z	CP015876.1/5210942-5250776	Islander,TIGER	10.662	Phage1	Y-BPP1Arm_04851,000271965.40.Z;Y-BPP1Arm_02779,001753975.40.Z;Y-SXTArm_04445,001293665.18.Z;Y-SXTArm_01649,024520555.13.Z;Y-SXTArm_02245,003350225.9.Y-Int|C4
CP009974.1	plus	641798-641838	GCGTGACGAGCCATTCAGGGACTGAATACCCGGTCTGCGTT	S-Int_02028	016907075.7.DUF748|AAA	JAFBBH010000001.1/2215329-2222503	TIGER	10.605	other
CP009974.1	minus	3624898-3624860	GTAAGGACTTATGTGCGGATTAGCAGGAGAGTTACGTTT	Y-BPP1Arm_03980	000226035.38.asnB	CP015202.1/4197550-4235989	TIGER	10.526	Phage1	Y-BPP1Arm_03980,000226035.38.asnB;Y-BPP1Arm_05676,001319995.21.asnB;Y-BPP1Arm_01460,001655295.45.asnB;Y-BPP1Arm_00626,021282425.32.asnB;Y-BPP1Arm_00849,021282465.32.asnB;Y-BPP1Arm_00722,021282585.32.asnB;Y-BPP1Arm_00842,021282605.32.asnB;Y-BPP1Arm_00743,021282685.32.asnB;Y-BPP1Arm_00860,021282725.32.asnB;Y-BPP1Arm_04180,021283075.37.asnB;Y-BPP1Arm_00764,021283485.32.asnB;Y-BPP1Arm_00716,021283515…
CP009974.1	plus	1121771-1121805	GTTCGAGTCTCCCTCGGGGCACCAAATCCGGAAAA	Y-P2Arm_04621	001653615.34.L	LSUZ01000199.1/41005-6509	Islander,TIGER	10.408	Phage1	Y-P2Arm_04621,001653615.34.L;Y-P2Arm_04541,002901725.35.L;Y-P2Arm_02049,017350855.35.L;Y-P2Arm_03626,900095365.35.L;Y-SXTArm_01626,021602565.9.L;Y-SXTArm_04469,001320085.10.L;Y-SXTArm_05862,000226035.10.L;Y-SXTArm_02673,016008925.10.L;Y-SXTArm_03768,001320435.4.L;Y-P2Arm_03312,000367825.34.L;Y-P2Arm_00977,021282805.34.L;Y-SXTArm_00790,019219045.17.L;Y-SXTArm_00733,013314955.19.L;Y-SXTArm_05145,02…
CP009974.1	minus	4250453-4250417	TTATGACAGCGTGGAAATTTTCAAGGAATTCACATTC	Y-SXTArm_00202	000367825.52.queD	APBQ01000005.1/47698-1+APBQ01000125.1/1-4693	TIGER	10.347	Phage1	Y-SXTArm_00202,000367825.52.queD;Y-SXTArm_02159,001655295.55.queD;Y-SXTArm_03425,001767335.51.queD;Y-SXTArm_03424,000016865.51.queD;Y-SXTArm_03003,000787655.49.queD;Y-SXTArm_03484,018141045.54.queD;Y-SXTArm_01181,002094775.49.queD;Y-SXTArm_03702,900187545.47.queD
CP009974.1	plus	3771933-3771972	TCGCGAGTTCGAGTCTCGTTTCCCGCTCCAAATAAAGATC	Y-SXTArm_01796	000367825.94.G	APBQ01000056.1/93015-1+APBQ01000112.1/1-590	TIGER	9.35	ICE2	Y-SXTArm_01796,000367825.94.G;Y-SXTArm_02424,001320295.64.G;Y-SXTArm_02088,002910975.82.G;Y-SXTArm_00712,024520555.81.G;Y-SXTArm_00724,024520575.81.G;Y-SXTArm_00537,024520595.81.G;Y-SXTArm_00600,024520645.81.G;Y-SXTArm_01883,024971855.96.G;Y-SXTArm_00711,929606395.94.G;Y-SXTArm_01952,929618215.89.G;Y-SXTArm_02034,001312145.76.G;Y-SXTArm_00151,002165695.80.G;Y-SXTArm_01763,002953115.181.G;Y-SXTArm…
CP009974.1	plus	5776009-5776041	ATACACAGCAGACTTAAAATCTGTCGGCGTGAG	Y-SXTArm_02201	000987155.62.HYP|yphA	AYRY01000007.1/154563-92805	TIGER	8.874	other	Y-SXTArm_01964,000183645.52.HYP|yphA;Y-SXTArm_02201,000987155.62.HYP|yphA;Y-SXTArm_02870,009746605.46.HYP|yphA;Y-SXTArm_04746,023093815.32.HYP|yphA;Y-SXTArm_01174,014792105.47.HYP|yphA;Y-SXTArm_02465,019049775.57.HYP|yphA;Y-SXTArm_02029,024128215.70.HYP|yphA;Y-SXTArm_02039,002953115.34.HYP|yphA;Y-SXTArm_01248,002901725.69.HATPase_c|yphA;Y-SXTArm_01003,003053385.65.HATPase_c|yphA;Y-SXTArm_00333,01…
CP009974.1	plus	4370757-4370830	TTGGTTAGAGCACCACCTTGACATGGTGGGGGTCGTTGGTTCGAGTCCAATTGTGCCTACCAAATCGAAAAAGG	Y-P2Arm_01214	002835905.40.V	PJCG01000008.1/69296-29786	Islander,TIGER	8.865	Phage1	Y-P2Arm_01214,002835905.40.V;Y-P2Arm_03202,002906795.41.V;Y-P2Arm_03151,003813925.39.V;Y-P2Arm_01862,020151015.40.V;Y-P2Arm_02376,021283035.44.V;Y-P2Arm_03434,021282925.35.V;Y-P2Arm_02172,001306515.37.V;Y-P2Arm_02239,021282785.16.V;Y-P2Arm_01378,021283225.9.V;Y-P2Arm_00234,021283465.9.V;Y-P2Arm_00627,021283565.16.V;Y-P2Arm_02195,021282825.9.V;Y-P2Arm_02845,021283405.14.V;Y-P2Arm_04216,002113295.4…
CP009974.1	minus	5224650-5224624	CGGCAACGTTCA-AAAAGGGCGGGTGG	Y-SXTArm_01372	021282465.58.HYP|HYP	JAJSRF010000001.1/131429-73346	TIGER	8.644	ICE2
CP009974.1	plus	5251460-5251486	CTGCTTCATGCCGGTATAACCCCGCGT	Y-Cyan_03156	000007565.17.UPF0157	AE015451.2/3383569-3366551	TIGER	8.544	other
CP009974.1	minus	1360887-1360846	GGTAGAGCAGCGCACTCGTAACGCGAAGGTCGCAGGTTCGAT	Y-P2Arm_05361	021283035.11.T	JAJSQQ010000063.1/11491-213	Islander	8.362	Phage1	Y-SXTArm_00633,024971855.36.T;Y-SXTArm_03259,001320295.37.T;Y-SXTArm_04975,002906815.17.T;Y-SXTArm_00209,023221695.16.T;Y-SXTArm_03674,943913085.13.T;Y-SXTArm_01083,007049805.16.T;Y-SXTArm_02924,013376655.10.T;Y-SXTArm_02413,013376675.10.T;Y-SXTArm_00646,014883875.10.T;Y-SXTArm_00257,022627995.22.T;Y-SXTArm_00692,021460775.11.T;Y-SXTArm_03396,024520555.12.T;Y-SXTArm_03811,024520575.12.T;Y-SXTArm_…
CP009974.1	minus	688697-688650	ACAGTACCTAGGGTTCAAATCCCTATCTCTCCGCCATACAAGATCAAG	Y-BPP1Arm_05220	021602445.41.S	BQII01000046.1/36679-1+BQII01000082.1/1-4003	TIGER	4.371	Phage1	Y-P2Arm_04771,001320655.45.S;Y-P2Arm_04119,002884155.13.S;Y-P2Arm_04009,002884175.13.S;Y-P2Arm_06015,017349655.34.S;Y-P2Arm_01071,003053335.39.S;Y-P2Arm_03769,001293025.40.S;Y-P2Arm_00102,002906755.41.S;Y-P2Arm_00725,013179515.12.S;Y-BPP1Arm_03168,017897275.38.S;Y-BPP1Arm_04597,929606395.38.S;Y-BPP1Arm_03100,929618215.38.S;Y-BPP1Arm_04807,001422615.33.S;Y-BPP1Arm_03690,003627215.33.S;Y-BPP1Arm_03…
CP009974.1	plus	5453558-5453601	CCAGATGCGCGTGCTGGGCCGCTGGATGCGGATGTTCACCATCC	Y-SXTArm_01106	021282705.119.azr	JAJSQG010000019.1/43103-1+JAJSQG010000003.1/181800-106197	TIGER	2.675	Phage1
CP009974.1	plus	1478260-1478293	CCCCGAGAAGCCGGCCACAAGCCGGCTTTTTAAT	Y-SXTArm_00656	002356095.67.prtR|TonB_dep_Rec	AP015029.1/709926-642683	TIGER	-0.764	other	Y-SXTArm_02179,023896995.34.prtR|Hemerythrin;Y-SXTArm_00656,002356095.67.prtR|TonB_dep_Rec;Y-SXTArm_02762,001319995.25.prtR|Hemerythrin;Y-SXTArm_01575,001753855.25.prtR|Hemerythrin;Y-SXTArm_02414,021282685.27.prtR|Hemerythrin,eutB;Y-SXTArm_02499,021282725.27.prtR|Hemerythrin,eutB;Y-SXTArm_02510,021283485.27.prtR|Hemerythrin,eutB;Y-SXTArm_03060,021283515.27.prtR|Hemerythrin,eutB
CP009974.1	plus	259317-259365	GAACTGCGTGCACTGCAAGACCTGCGACATCAAGGACCCGGCCCAGAAC	Y-SXTArm_04049	023461295.42.ETF_QO	JAEYMN010000182.1/27573-1+JAEYMN010000025.1/59637-45654	TIGER	-4.243	other
CP009974.1	plus	1518981-1519005	GACTGGGGGCGCGTGTTCGTCAGCG	Y-TnpA_01692	004519745.102.alsT	PZKR01000021.1/102440-177533+PZKR01000008.1/82264-55792	TIGER	-5.604	other
CP009974.1	minus	141734-141697	GTTCGAGTCTCGTTTCCCGCTCCAAATTCGATCCTCAG	Y-SXTArm_05826	021602445.34.G	BQII01000065.1/10464-27298+BQII01000065.1/10464-27298	TIGER	-5.661	other	Y-SXTArm_00633,002906755.125.G;Y-SXTArm_01185,001753915.78.G;Y-SXTArm_02860,003721325.64.G;Y-SXTArm_05906,021282365.66.G;Y-SXTArm_03954,021282525.96.G;Y-SXTArm_03922,021282625.96.G;Y-SXTArm_03910,021282645.96.G;Y-SXTArm_03937,021282835.96.G;Y-SXTArm_04040,021282885.96.G;Y-SXTArm_03288,021282935.96.G;Y-SXTArm_03198,021283025.96.G;Y-SXTArm_03980,021283365.96.G;Y-SXTArm_03479,000019445.111.G;Y-SXTAr…
Occupied Integrases Tested
CP009974.1	minus	5199833-5199794	GTTCTGGGTGGCGGCCGGCAACCCCAAGGCCATCCTGATC	S-Int_05038	000264665.40.eamB	CP003588.1/5514732-5555071	TIGER	7.726	Phage1	S-Int_03950,002165665.12.eamB;S-Int_05312,002165695.12.eamB;S-Int_03718,002554535.45.eamB	NOTE: flagged as questionable, has ID block in genome 26-times
CP009974.1	plus	4394684-4394711	GCGCACTTGCAT-GGGTGCAAGGGGTCG	Y-SXTArm_03422	000271965.63.P	CP015876.1/3754094-3690895	Islander,TIGER	7.25	other	Y-SXTArm_03507,002356095.143.P;Y-P2Arm_00424,002947915.52.P;Y-P2Arm_00820,014852225.52.P;Y-P2Arm_03364,011045675.53.P	NOTE: flagged as questionable, attB overlaps a predicted island (CP009974.1/4394681-4412437)

## Sheet: P. putida KT2440
query_contig	strand	query_coord	query_attB	integrase	isleID	ref_scaffold/coords	source	score	isle_type	ints,isleIDs
AE015451.2	plus	2586030-2586059	AGACACACTGGATTTAGGTTTCAGCGGCGC	Y-P2Arm_03743	005937845.40.L	CP042180.1/4088771-4048781	Islander,TIGER	30.644	Phage1
AE015451.2	minus	4428775-4428741	AGGAGTCAACGTGGAGTTTCTTGCCGAATACGCAA	Y-Tn916Arm_01138	900187555.6.sohB	FYDW01000005.1/174620-168219	TIGER	24.099	Phage2	Y-Tn916Arm_01138,900187555.6.sohB;Y-Tn916Arm_03590,014217705.7.sohB;Y-Tn916Arm_03513,002943995.6.sohB;Y-Tn916Arm_00253,023896995.6.sohB;Y-Tn916Arm_03297,020251485.6.sohB;Y-Tn916Arm_02814,002810225.7.sohB;Y-Tn916Arm_02000,002891885.7.sohB;Y-Tn916Arm_01637,004614175.6.sohB;Y-Tn916Arm_03048,022097175.6.sohB;Y-Tn916Arm_04086,014062095.7.sohB;Y-Tn916Arm_05132,929618335.6.sohB;Y-Tn916Arm_05220,00132052…
AE015451.2	plus	5475364-5475407	CCGGGCAACGCGGTGCTGATCAAGTCTGCCTATCCTTGGCAGGA	S-Int_05142	024971855.8.Pur_DNA_glyco	CP079827.1/5582786-5590516	TIGER	22.806	ICE1
AE015451.2	plus	2069117-2069168	AATCGTATCAAGGGTTCAAATCCCTTCTTCACCGCCACATTCTACGAAGAGC	Y-BPP1Arm_01300	000764405.50.S	JOJY01000001.1/1286654-1336311	Islander,TIGER	22.305	Phage1
AE015451.2	minus	1283461-1283427	TCAATGCCAGGTTCTGGGCCAACCCTGAAAACTTC	Y-Tn916Arm_03719	021283195.6.HYP	JAJSRH010000033.1/34795-28475	TIGER	20.518	Phage2	Y-Tn916Arm_03719,021283195.6.HYP;Y-Tn916Arm_05515,022354785.6.HYP;Y-Tn916Arm_04537,024520535.6.HYP.2;Y-Tn916Arm_02896,024520615.6.HYP.2;Y-Tn916Arm_02499,024520625.6.HYP.2;Y-Tn916Arm_04845,001630725.6.HYP;Y-Tn916Arm_03643,014268805.6.HYP;Y-Tn916Arm_03798,009746725.7.HYP;Y-Tn916Arm_01095,009933855.7.HYP;Y-Tn916Arm_04454,002906715.7.HYP
AE015451.2	plus	1402427-1402492	GAGCAGTTGGCTTTTAACCAATTGGTCGTAGGTTCGAATCCTACACGACCCACCATACGCAGTACG	Y-KX_02112	001753975.34.K	BCBR01000027.1/26113-48345+BCBR01000115.1/19369-7911	TIGER	19.811	ICE2	Y-KX_02112,001753975.34.K;Y-KX_04571,022627995.116.K;Y-KX_04367,002906815.85.K;Y-KX_05460,929606395.15.K;Y-KX_05475,929618215.15.K;Y-KX_00695,943737035.94.K
AE015451.2	minus	1242657-1242623	TTTCAAGAACCGGACCTGGTGTCCGGTTTTTTTAT	Y-SXTArm_01088	002953115.12.bfd|bfr	CP026332.1/1228357-1216200	TIGER	19.516	other	Y-SXTArm_01088,002953115.12.bfd|bfr;Y-SXTArm_02712,004153435.12.HYP
AE015451.2	minus	1625424-1625386	ATGAAATCGACGAGTTCTACAGCAACTACAAGGTCAGCC	Y-Tn916Arm_03030	019219145.7.nadB	JAHUWI010000003.1/14545-21112	TIGER	18.147	other	Y-Tn916Arm_03030,019219145.7.nadB;Y-Tn916Arm_02723,001753955.6.nadB;Y-Tn916Arm_04694,018390395.6.nadB;Y-Tn916Arm_03328,001644955.6.nadB;Y-Tn916Arm_03061,002864775.7.nadB;Y-Tn916Arm_01769,002864795.7.nadB;Y-Tn916Arm_01125,002864885.7.nadB;Y-Tn916Arm_01978,002864905.7.nadB;Y-Tn916Arm_01814,005223245.7.nadB;Y-Tn916Arm_02957,005223295.6.nadB;Y-Tn916Arm_02261,005223305.6.nadB;Y-Tn916Arm_01018,00288353…
AE015451.2	minus	467174-467110	GAGCAGAGGACTCATAATCCTTTGGTCCACGGTTCGAGTCCGTGTGGGCCCACCAGATACGACAA	Y-SXTArm_06036	021282465.12.M	JAJSRF010000008.1/77721-65525	Islander,TIGER	15.765	Phage2	Y-SXTArm_06036,021282465.12.M;Y-SXTArm_05855,021283075.12.M;Y-SXTArm_02984,021283435.12.M;Y-SXTArm_05512,021283515.12.M;Y-SXTArm_04793,021283545.12.M;Y-SXTArm_05946,021284725.12.M;Y-SXTArm_00266,000226035.12.J;Y-P2Arm_06769,001312145.5.M;Y-P2Arm_03513,023896995.32.M;Y-P2Arm_04366,016624805.31.J;Y-P2Arm_00549,001319995.32.J;Y-P2Arm_02215,001320165.32.J;Y-SXTArm_03510,900187465.12.J;Y-SXTArm_04216,…
AE015451.2	plus	2682128-2682153	GACCCGCTGTACATCATGTACACCTC	Y-TnpA_02250	021283035.10.acsA	JAJSQQ010000016.1/3182-1+JAJSQQ010000024.1/1-6372	TIGER	14.965	other
AE015451.2	minus	1829324-1829287	GAAATCAACCAGTTCTACAGCAACTACCACTCCAGCCG	Y-Tn916Arm_05199	013386405.7.nadB	JACARV010000075.1/48544-55191	TIGER	13.718	other
AE015451.2	minus	4858474-4858377	TTACCCGTTAACCTGGTCAGGCCCGGAAGGGAGCAGCCATAGCGGGAACATCGAGTGCCGGGGTGTGGCTGGTGGGGCCGCCTCCATTTCTGGGGTCG	Y-Tn916Arm_05122	021283545.11.Archaea_SRP	JAJSRM010000045.1/4558-1+JAJSRM010000069.1/22326-15821	TIGER	13.066	other	Y-Tn916Arm_05122,021283545.11.Archaea_SRP;Y-Tn916Arm_00266,002884155.3.Archaea_SRP;Y-Tn916Arm_00094,002884175.3.Archaea_SRP;Y-Tn916Arm_00416,017349655.3.Archaea_SRP;Y-Tn916Arm_04113,009012945.5.Bacteria_large_SRP
AE015451.2	plus	5965550-5965596	CACAGGCGTAAAAAAGCCCGCAGCGACGGCGGGCTTTTTTGCGATCA	Y-SXTArm_04117	001753955.5.yigB|HYP	BCBP01000050.1/23473-18452	TIGER	13.004	ICE1
AE015451.2	plus	3233802-3233839	GACCCATTCCAGCTTTTGCAACTGGATCCGCTACAAGC	Y-BPP1Arm_00923	002810225.55.gbpR	PIJT01000013.1/172040-116961	TIGER	12.429	Phage1	Y-BPP1Arm_00923,002810225.55.gbpR;Y-BPP1Arm_02617,013305625.48.gbpR;Y-BPP1Arm_03089,014217705.50.gbpR;Y-BPP1Arm_05335,021282945.50.gbpR;Y-BPP1Arm_02591,000219705.53.gbpR;Y-BPP1Arm_00466,015680805.52.gbpR;Y-BPP1Arm_03665,003633555.51.gbpR;Y-BPP1Arm_02738,000875995.59.gbpR;Y-BPP1Arm_00123,001542955.51.gbpR;Y-BPP1Arm_05024,003350225.50.gbpR;Y-BPP1Arm_03802,009746605.52.gbpR;Y-BPP1Arm_02317,014764425…
AE015451.2	minus	2420647-2420614	GTTCGAATCCTGTCTCTCCGACCAAATCCTTGTC	Y-SXTArm_05164	002165665.9.P	NHBC01000017.1/401597-410151	Islander,TIGER	11.862	other
AE015451.2	plus	1400871-1400911	GCCAGTCGCGGGTTTTTTCGTTAGAATCACTGCCCTTTTTT	S-Int_04377	002906815.7.tol-pal_system_protein_YbgF|queE	MING01000083.1/1634708-1627560	TIGER	10.786	other
AE015451.2	plus	5192624-5192664	GCGTGACGAGCCATTCAGGGACTGAATACCCGGTCTGCGTT	S-Int_02028	016907075.7.DUF748|AAA	JAFBBH010000001.1/2215329-2222503	TIGER	10.605	other
AE015451.2	minus	1951455-1951417	GTAAGGACTTATGTGCGGATTAGCAGGAGAGTTACGTTT	Y-BPP1Arm_03980	000226035.38.asnB	CP015202.1/4197550-4235989	TIGER	10.526	Phage1	Y-BPP1Arm_03980,000226035.38.asnB;Y-BPP1Arm_05676,001319995.21.asnB;Y-BPP1Arm_01460,001655295.45.asnB;Y-BPP1Arm_00626,021282425.32.asnB;Y-BPP1Arm_00849,021282465.32.asnB;Y-BPP1Arm_00722,021282585.32.asnB;Y-BPP1Arm_00842,021282605.32.asnB;Y-BPP1Arm_00743,021282685.32.asnB;Y-BPP1Arm_00860,021282725.32.asnB;Y-BPP1Arm_04180,021283075.37.asnB;Y-BPP1Arm_00764,021283485.32.asnB;Y-BPP1Arm_00716,021283515…
AE015451.2	minus	968921-968887	GTTCGAGTCTCCCTCGGGGCACCAAATCCGGAAAA	Y-P2Arm_04621	001653615.34.L	LSUZ01000199.1/41005-6509	Islander,TIGER	10.408	Phage1	Y-P2Arm_04621,001653615.34.L;Y-P2Arm_04541,002901725.35.L;Y-P2Arm_02049,017350855.35.L;Y-P2Arm_03626,900095365.35.L;Y-SXTArm_01626,021602565.9.L;Y-SXTArm_04469,001320085.10.L;Y-SXTArm_05862,000226035.10.L;Y-SXTArm_02673,016008925.10.L;Y-SXTArm_03768,001320435.4.L;Y-P2Arm_03312,000367825.34.L;Y-P2Arm_00977,021282805.34.L;Y-SXTArm_00790,019219045.17.L;Y-SXTArm_00733,013314955.19.L;Y-SXTArm_05145,02…
AE015451.2	minus	624008-623967	CCCCGAGAAGCCGGCCACAAGCCGGCTTTTTAATTTGGCAAT	Y-SXTArm_02762	001319995.25.prtR|Hemerythrin	BCAS01000034.1/6348-30848	TIGER	10.104	other	Y-SXTArm_02762,001319995.25.prtR|Hemerythrin;Y-SXTArm_01575,001753855.25.prtR|Hemerythrin;Y-SXTArm_02414,021282685.27.prtR|Hemerythrin,eutB;Y-SXTArm_02499,021282725.27.prtR|Hemerythrin,eutB;Y-SXTArm_02510,021283485.27.prtR|Hemerythrin,eutB;Y-SXTArm_03060,021283515.27.prtR|Hemerythrin,eutB;Y-SXTArm_02179,023896995.34.prtR|Hemerythrin;Y-SXTArm_00656,002356095.67.prtR|TonB_dep_Rec;Y-SXTArm_04093,024…
AE015451.2	minus	255336-255276	ATAGAGTACTGCCCTCCGAAGGCAGGGGTCGTGGGTTCGAATCCCGCCGAGTGCGCCATAT	Y-P2Arm_05397	001941965.11.R	MKZO01000058.1/294596-283401	Islander	9.411	Phage1	Y-P2Arm_05397,001941965.11.R;Y-P2Arm_00208,014217705.9.R;Y-P2Arm_00236,008605605.16.R;Y-P2Arm_01893,016337345.16.R;Y-P2Arm_00140,003205205.15.R
AE015451.2	minus	335029-334963	TAGAGCAACTGACTTGTAATCAGTAGGTCCCGGGTTCGATTCCTGGTGCCGGCACCATACGCAGTAT	Y-P2Arm_05338	002906815.31.T	MING01000083.1/2646824-2677956	Islander,TIGER	9.085	Phage1	Y-SXTArm_02092,000507325.9.T;Y-SXTArm_01617,000495455.13.T;Y-SXTArm_05390,001655295.8.T;Y-P2Arm_05338,002906815.31.T;Y-P2Arm_00342,023100865.32.T;Y-P2Arm_00145,002906795.32.T;Y-SXTArm_00351,013393285.8.T;Y-SXTArm_00292,014217705.9.T;Y-SXTArm_02315,017875875.8.T;Y-SXTArm_04614,017875935.8.T;Y-SXTArm_03651,900102675.11.T;Y-SXTArm_05368,014269205.6.T;Y-SXTArm_01032,024023035.6.T;Y-SXTArm_00239,01814…
AE015451.2	plus	4361701-4361733	ATACACAGCAGACTTAAAATCTGTCGGCGTGAG	Y-SXTArm_02201	000987155.62.HYP|yphA	AYRY01000007.1/154563-92805	TIGER	8.874	other	Y-SXTArm_01964,000183645.52.HYP|yphA;Y-SXTArm_02201,000987155.62.HYP|yphA;Y-SXTArm_02870,009746605.46.HYP|yphA;Y-SXTArm_04746,023093815.32.HYP|yphA;Y-SXTArm_01174,014792105.47.HYP|yphA;Y-SXTArm_02465,019049775.57.HYP|yphA;Y-SXTArm_02029,024128215.70.HYP|yphA;Y-SXTArm_02039,002953115.34.HYP|yphA;Y-SXTArm_01248,002901725.69.HATPase_c|yphA;Y-SXTArm_01003,003053385.65.HATPase_c|yphA;Y-SXTArm_00333,01…
AE015451.2	plus	2103013-2103050	GCGAGTTCGAGTCTCGTTTCCCGCTCCAGTTTAAATAC	Y-SXTArm_03109	005223245.111.G	SWEL01000003.1/919519-808116	TIGER	8.723	ICE2
AE015451.2	plus	741342-741383	GGTAGAGCAGCGCACTCGTAACGCGAAGGTCGCAGGTTCGAT	Y-P2Arm_05361	021283035.11.T	JAJSQQ010000063.1/11491-213	Islander	8.362	Phage1	Y-SXTArm_00633,024971855.36.T;Y-SXTArm_03259,001320295.37.T;Y-SXTArm_04975,002906815.17.T;Y-SXTArm_00209,023221695.16.T;Y-SXTArm_03674,943913085.13.T;Y-SXTArm_01083,007049805.16.T;Y-SXTArm_02924,013376655.10.T;Y-SXTArm_02413,013376675.10.T;Y-SXTArm_00646,014883875.10.T;Y-SXTArm_00257,022627995.22.T;Y-SXTArm_00692,021460775.11.T;Y-SXTArm_03560,003205205.15.T;Y-P2Arm_05361,021283035.11.T;Y-P2Arm_02…
AE015451.2	minus	3340828-3340790	CTTGATTTCTACCGCTAACATCACCATGCAGTTCGGCTC	Y-BPP1Arm_04780	002948105.12.yheS	CP026675.1/5304046-5291816	TIGER	6.355	other
AE015451.2	plus	5390394-5390422	CCCCCCGGCTCCACCAAATCCAAAGAAGA	Y-SXTArm_03048	943913085.14.Z	CALTWL010000015.1/1102-15208	TIGER	6.322	other	Y-SXTArm_03048,943913085.14.Z;Y-SXTArm_01738,000875995.53.Z;Y-SXTArm_00636,000507325.53.Z;Y-SXTArm_03673,003205205.16.Z;Y-SXTArm_05324,001630725.41.Z;Y-SXTArm_02759,018371595.19.Z;Y-BPP1Arm_05768,000410575.40.Z;Y-BPP1Arm_02232,007833495.24.Z;Y-BPP1Arm_02345,009078365.46.Z;Y-SXTArm_04445,001293665.18.Z;Y-SXTArm_01649,024520555.13.Z;Y-SXTArm_02245,003350225.9.Y-Int|C4
AE015451.2	minus	4501351-4501304	AACTATCCTAGAGTTCGAATCTCTACGCTTCCGCCATATTCAAAGCCC	Y-BPP1Arm_02383	021283505.35.S	JAJSRG010000023.1/90896-125636	Islander	5.349	Phage1	Y-SXTArm_02420,001320745.27.HYP|yccA;Y-Tn916Arm_00885,004343215.25.nicS|yccA;Y-Tn916Arm_00878,004343455.19.nicS|yccA;Y-Tn916Arm_01097,004346335.25.nicS|yccA;Y-Tn916Arm_00312,015680825.94.nicS|yccA;Y-Tn916Arm_00060,002883975.56.HYP|yccA;Y-Tn916Arm_04706,002883995.56.HYP|yccA;Y-Tn916Arm_00572,002884015.56.HYP|yccA;Y-Tn916Arm_01536,002884365.56.HYP|yccA;Y-Tn916Arm_01687,002884395.56.HYP|yccA;Y-Tn916…
AE015451.2	plus	1418398-1418445	ACAGTACCTAGGGTTCAAATCCCTATCTCTCCGCCATACAAGATCAAG	Y-BPP1Arm_05220	021602445.41.S	BQII01000046.1/36679-1+BQII01000082.1/1-4003	TIGER	4.371	Phage1	Y-P2Arm_04771,001320655.45.S;Y-P2Arm_04119,002884155.13.S;Y-P2Arm_04009,002884175.13.S;Y-P2Arm_06015,017349655.34.S;Y-P2Arm_01071,003053335.39.S;Y-P2Arm_03769,001293025.40.S;Y-P2Arm_00102,002906755.41.S;Y-P2Arm_00725,013179515.12.S;Y-BPP1Arm_03168,017897275.38.S;Y-BPP1Arm_04597,929606395.38.S;Y-BPP1Arm_03100,929618215.38.S;Y-BPP1Arm_04807,001422615.33.S;Y-BPP1Arm_03690,003627215.33.S;Y-BPP1Arm_03…
AE015451.2	minus	836273-836246	CTTCCGCTTTAACGTCTAAGCGGTAACC	Y-TnpA_05248	002094775.30.ychF	NBWA01000007.1/8360-1+NBWA01000045.1/1-21439	TIGER	4.018	other
AE015451.2	minus	3105111-3105068	CCAGATGCGCGTGCTGGGCCGCTGGATGCGGATGTTCACCATCC	Y-SXTArm_01106	021282705.119.azr	JAJSQG010000019.1/43103-1+JAJSQG010000003.1/181800-106197	TIGER	2.675	Phage1
AE015451.2	plus	4749877-4749925	GAACTGCGTGCACTGCAAGACCTGCGACATCAAGGACCCGGCCCAGAAC	Y-SXTArm_04049	023461295.42.ETF_QO	JAEYMN010000182.1/27573-1+JAEYMN010000025.1/59637-45654	TIGER	-4.243	other
AE015451.2	minus	585762-585738	GACTGGGGGCGCGTGTTCGTCAGCG	Y-TnpA_01692	004519745.102.alsT	PZKR01000021.1/102440-177533+PZKR01000008.1/82264-55792	TIGER	-5.604	other
AE015451.2	minus	4632584-4632523	GTCGCGAGTTCGAGTCTCGTTTCCCGCTCCAAATAAAGATCTACAGGTTTCACTCGAAGTCT	Y-SXTArm_03827	001655295.17.G	CP011525.1/4116293-4099223	Islander,TIGER	-8.525	other	Y-SXTArm_03827,001655295.17.G;Y-SXTArm_05005,002554535.17.G;Y-SXTArm_02204,002891885.17.G;Y-SXTArm_01013,002901725.17.G;Y-SXTArm_04781,009905395.17.G;Y-SXTArm_01451,017350855.17.G;Y-SXTArm_01752,018141045.17.G;Y-SXTArm_03423,021282805.17.G;Y-SXTArm_02432,021283195.17.G;Y-SXTArm_01716,024520415.17.G;Y-SXTArm_03484,024520535.17.G;Y-SXTArm_00950,024520615.17.G;Y-SXTArm_00981,024520625.17.G;Y-SXTArm_…

## Sheet: S. elongatus
query_contig	strand	query_coord	query_attB	integrase	isleID	ref_scaffold/coords	source	score	isle_type	ints,isleIDs
CP006471.1	minus	13106-13040	GTGGTAAAACCTTAGCCTTCCAAGCTAATGATGCGGGTTCGATTCCCGCAGCCCGCTCTGAAGCTTT	Y-Brujita_00620	003957805.84.G	CP033061.1/601056-516596	Islander,TIGER	9.727	Phage1
